# Supplementary material for: Epithelial Cell Adhesion Molecule (EpCAM) Expression in Human Tumors: A Comparison with Pan-Cytokeratin and TROP2 in 14,832 Tumors
Source: Diagnostics (Basel). 2024 May 17;14(10):1044. doi: 10.3390/diagnostics14101044 (PMC11120328; doi:10.3390/diagnostics14101044)
Supplement: Supplementary file 1 [file diagnostics-14-01044-s001.zip]

Archive with 18 entries (17 files):
- __MACOSX/
- __MACOSX/._Supplementary Figure 1.pdf
- __MACOSX/._Supplementary Figure 2.pdf
- __MACOSX/._Supplementary Figure 3.pdf
- __MACOSX/._Supplementary Figure 4.pdf
- __MACOSX/._Supplementary Figure 5 .pdf
- __MACOSX/._Supplementary Figure 6.pdf
- __MACOSX/._Supplementary Table 1.docx
- __MACOSX/._Supplementary Table 3.docx
- Supplementary Figure 1.pdf
- Supplementary Figure 2.pdf
- Supplementary Figure 3.pdf
- Supplementary Figure 4.pdf
- Supplementary Figure 5 .pdf
- Supplementary Figure 6.pdf
- Supplementary Table 1.pdf
- Supplementary Table 2_R1.xlsx
- Supplementary Table 3.pdf
