# Supplementary material for: Epithelial Cell Adhesion Molecule (EpCAM) Expression in Human Tumors: A Comparison with Pan-Cytokeratin and TROP2 in 14,832 Tumors
Source: Diagnostics (Basel). 2024 May 17;14(10):1044. doi: 10.3390/diagnostics14101044 (PMC11120328; doi:10.3390/diagnostics14101044)
Supplement: Supplementary file 1 [file diagnostics-14-01044-s001.zip › Supplementary Table 2_R1.xlsx]

## Sheet: Suppl Table 2
Author	PMID	Tumor entity	tumors analyzed (n)	EpCAM positive
Dominic Fong et al.	24465008	Pheochromozytoma	13	0
F Momburg et al.	3552208	Hodgkin lymphoma	2	0
Philip Th Went et al.	14745734	Hodgkin lymphoma	55	0
G Moldenhauer et al.	2449234	Hodgkin lymphoma	2	0
Philip Th Went et al.	14745734	Gastrointestinal stromal tumor (GIST)	32	0
U Latza et al.	1692040	Diffuse large B cell lymphoma	3	0
Philip Th Went et al.	14745734	Diffuse large B cell lymphoma	22	0
Philip Th Went et al.	14745734	Angiosarcoma	4	0.25
KRISTI WARD et al.	25469266	Angiosarcoma	6	0.5
Chin-Chen Pan et al.	16280664	Adrenocortical carcinoma	40	0
Iuliu Sbier et al.	33917436	Adrenocortical carcinoma	138	0
Iuliu Sbier et al.	33917436	Adrenocortical adenoma	29	0
Philip Th Went et al.	14745734	Adrenocortical adenoma	15	0
Chin-Chen Pan et al.	16280664	Adrenocortical adenoma	62	0
F Cappello et al.	11358044	Mesothelioma, other types	4	0
C González-Lois et al.	11422498	Mesothelioma, other types	7	0
M D Garcia-Prats et al.	9639123	Mesothelioma, other types	7	0.286
C González-Lois et al.	11422499	Mesothelioma, other types	8	0
Nelson G Ordóñez	15188136	Mesothelioma, other types	8	0
Nelson G Ordóñez	15188136	Mesothelioma, other types	8	0
F Roberts et al.	11577123	Mesothelioma, other types	9	0
A C Bateman et al	9023558	Mesothelioma, other types	9	0
R L Attanoos et al.	8847067	Mesothelioma, other types	13	0
C Edwards et al.	7560169	Mesothelioma, other types	15	0
Yukio Takeshima	19438742	Mesothelioma, other types	15	0
Yukio Takeshima	19438742	Mesothelioma, other types	15	0
M J Gaffey et al.	1599038	Mesothelioma, other types	17	0.2353
F Roberts et al.	11488074	Mesothelioma, other types	30	0.0333
Julia R.Naso MD et al.	32333920	Mesothelioma, other types	31	0
Julia R.Naso MD et al.	32333920	Mesothelioma, other types	31	0
K Sheibani et al.	2069214	Mesothelioma, other types	37	0.027
Annika Dejmek et al.	8011303	Mesothelioma, other types	62	0
Zhu et al.	37069606	Mesothelioma, other types	17	0.235
F Momburg et al.	3552208	Malignant melanoma	7	0
U Latza et al	1692040	Malignant melanoma	11	0
Philip Th Went et al.	14745734	Malignant melanoma	48	0.04
G Moldenhauer et al.	2449234	Malignant melanoma	7	0
Philip Th Went et al.	14745734	Tenosynovial giant cell tumor	34	0.03
R L Attanoos et al.	8847067	Mesothelioma, epitheloid	7	0.143
A C Bateman et al	9023557	Mesothelioma, epitheloid	8	0.125
F Roberts et al.	11577123	Mesothelioma, epitheloid	9	0.333
Yoshiki Ohta et al	23775021	Mesothelioma, epitheloid	18	0.167
M D Garcia-Prats et al.	9639124	Mesothelioma, epitheloid	26	0.538
C Edwards et al.	7560168	Mesothelioma, epitheloid	28	0.036
Siham Chaouche-Mazouni et al	25935651	Mesothelioma, epitheloid	28	0.1785
Annika Dejmek et al.	8011302	Mesothelioma, epitheloid	29	0.138
Nelson G Ordóñez	16415794	Mesothelioma, epitheloid	30	0.13
Nelson G Ordóñez	16415795	Mesothelioma, epitheloid	30	0.07
M J Gaffey et al.	1599037	Mesothelioma, epitheloid	32	0.188
C González-Lois et al.	11422496	Mesothelioma, epitheloid	34	0.1765
C González-Lois et al.	11422496	Mesothelioma, epitheloid	34	0.1765
N G Ordóñez et al.	9490276	Mesothelioma, epitheloid	38	0.053
Nelson G Ordóñez	15188138	Mesothelioma, epitheloid	40	0.15
Nelson G Ordóñez	15188138	Mesothelioma, epitheloid	40	0.08
C González-Lois et al.	11381372	Mesothelioma, epitheloid	42	0.119
R Carella et al	11145250	Mesothelioma, epitheloid	46	0.09
R Carella et al	11145250	Mesothelioma, epitheloid	46	0.11
J R Riera et al	9414184	Mesothelioma, epitheloid	51	0
Nelson G Ordóñez	12883236	Mesothelioma, epitheloid	60	0.183
Nelson G Ordóñez	12883236	Mesothelioma, epitheloid	60	0.08
Julia R.Naso MD et al.	32333920	Mesothelioma, epitheloid	68	0.35
Julia R.Naso MD et al.	32333920	Mesothelioma, epitheloid	68	0.32
N G Ordóñez	9426522	Mesothelioma, epitheloid	70	0.26
Camilla E Comin et al.	16625092	Mesothelioma, epitheloid	70	0.11
K Sheibani et al.	2069213	Mesothelioma, epitheloid	71	0
F Roberts et al.	11488073	Mesothelioma, epitheloid	82	0.049
Amany Sayed Mawas et al.	29317712	Mesothelioma, epitheloid	65	0.123
F Momburg et al.	3552208	Squamous cell carcinoma of the skin	2	0
M S Jones et al.	9145960	Squamous cell carcinoma of the skin	9	0
Shin-ichi Ansai et al.	21778832	Squamous cell carcinoma of the skin	10	0
Bahar Dasgeb et al.	24179394	Squamous cell carcinoma of the skin	11	0.091
O Tellechea et al.	8238781	Squamous cell carcinoma of the skin	21	0
P E Swanson et al.	9550314	Squamous cell carcinoma of the skin	22	0
Keisuke Goto et al.	33767067	Squamous cell carcinoma of the skin	22	0.091
T W Beer et al.	10971697	Squamous cell carcinoma of the skin	23	0
Ryan Winters et al.	20614292	Squamous cell carcinoma of the skin	34	0.676
Philip Th Went et al.	14745734	Squamous cell carcinoma of the skin	43	0.047
Loren E Clarke et al.	23590728	Squamous cell carcinoma of the skin	60	0.017
Philip Th Went et al.	14745734	Squamous cell carcinoma of the vulva	45	0.16
Dominic Fong et al.	24465008	Thymoma	34	0.265
Philip Th Went et al.	14745734	Thymoma	24	0.46
F Momburg et al.	3552208	Hepatocellular carcinoma	2	1
U Latza et al	1692040	Hepatocellular carcinoma	6	0.667
Reetesh K Pai et al.	19391212	Hepatocellular carcinoma	7	0.143
Reetesh K Pai et al.	19391212	Hepatocellular carcinoma	7	0.143
L A Murakata et al.	10955454	Hepatocellular carcinoma	10	0.2
C J de Boer et al.	10398165	Hepatocellular carcinoma	10	0.2
A I Porcell et al.	10912937	Hepatocellular carcinoma	13	0.077
D M Proca et al.	10937059	Hepatocellular carcinoma	15	0
Soo Jeong Nam et al.	27034142	Hepatocellular carcinoma	22	0.409
Carl Morrison et al.	12481008	Hepatocellular carcinoma	25	0.04
A Sabile et al.	10439796	Hepatocellular carcinoma	27	0.185
Leonardo do Prado Lima et al.	30112355	Hepatocellular carcinoma	41	0.293
Leonardo do Prado Lima et al.	30112355	Hepatocellular carcinoma	41	0.293
Sean K Lau et al.	12514785	Hepatocellular carcinoma	42	0.12
Gilbert Spizzo et al.	21415054	Hepatocellular carcinoma	47	0.149
Zhe Guo et al.	24616575	Hepatocellular carcinoma	50	0.42
Zhe Guo et al.	24616575	Hepatocellular carcinoma	50	0.78
C K Ma et al.	7684185	Hepatocellular carcinoma	56	0.357
Hannah van Malenstein	22548688	Hepatocellular carcinoma	58	0.172
Dominic Fong et al.	24465008	Hepatocellular carcinoma	60	0.017
Dominic Fong et al.	24465008	Hepatocellular carcinoma	60	0.1
Jenny Krause et al.	33225916	Hepatocellular carcinoma	69	0.58
Jong Jin Sung et al.	26581206	Hepatocellular carcinoma	82	0.561
Evangelia Fatourou et al.	26011233	Hepatocellular carcinoma	89	0.154
Alexandre Sherlley Casimiro Onofre et al.	17567831	Hepatocellular carcinoma	108	0.33
Rujuan Su et al.	26932478	Hepatocellular carcinoma	110	0.309
Yun-feng Shan et al.	20571936	Hepatocellular carcinoma	115	0.47
Haeryoung Kim, Gi Hong Choi	22045674	Hepatocellular carcinoma	137	0.35
Gregor Krings et al.	23348905	Hepatocellular carcinoma	168	0.167
Chin-Chen Pan et al.	16280664	Hepatocellular carcinoma	170	0.194
Dingbao Chen et al.	31126975	Hepatocellular carcinoma	183	0.377
Chih-Jan Ko et al.	30542436	Hepatocellular carcinoma	185	1
Jun Sang Bae et al.	22993038	Hepatocellular carcinoma	216	0.389
Choong-Kyun Noh et al.	29970536	Hepatocellular carcinoma	226	0.199
Taro Yamashita et al.	18316609	Hepatocellular carcinoma	238	0.399
Dong Jun Park et al	32221015	Hepatocellular carcinoma	280	0.396
Anthony W H Chan et al	24506513	Hepatocellular carcinoma	282	0.199
J Liang et al.	23868000	Hepatocellular carcinoma	362	0.362
Philip Th Went et al.	14745734	Sarcomatoid urothelial carcinoma	8	0.38
Reetesh K Pai et al.	19391212	Clear cell renal cell carcinoma	8	0.25
Reetesh K Pai et al.	19391212	Clear cell renal cell carcinoma	8	0.25
R L Attanoos et al	8847067	Clear cell renal cell carcinoma	9	0.11
L P Nolan et al	11293161	Clear cell renal cell carcinoma	12	0.417
Nelson G Ordóñez	15188136	Clear cell renal cell carcinoma	24	0.42
Lina Liu et al.	17683191	Clear cell renal cell carcinoma	45	0.33
Gilbert Spizzo et al.	21415054	Clear cell renal cell carcinoma	48	0.208
Philip T.Hwent et al.	14745734	Clear cell renal cell carcinoma	48	0.21
Philip Went et al.	15613858	Clear cell renal cell carcinoma	147	0.286
C-C Pan et al.	15500648	Clear cell renal cell carcinoma	256	0.266
David B Seligson et al.	15102668	Clear cell renal cell carcinoma	318	0.2
Annette Zimpfer et al.	24215118	Clear cell renal cell carcinoma	642	0.363
Christian Eichelberg et al.	23180689	Clear cell renal cell carcinoma	657	0.66
Philip Th Went et al.	14745734	Anaplastic thyroid carcinoma	5	0.4
Christian Ensinger et al.	16971812	Anaplastic thyroid carcinoma	22	0
Toshihiro Okada et al.	24727741	Anaplastic thyroid carcinoma	37	0.649
Dominic Fong et al.	24465008	Pleomorphic adenoma of the parotid gland	14	0.429
Christa A. M. van der Fels et al.	32942549	Squamous cell carcinoma of the penis	5	0
Philip Th Went et al.	14745734	Squamous cell carcinoma of the penis	42	0.55
F Momburg et al.	3552208	Lobular carcinoma of the breast	8	1
Chin-Chen Pan et al.	16280664	Lobular carcinoma of the breast	12	0
Dominic Fong et al.	24465008	Lobular carcinoma of the breast	18	0.333
Dominic Fong et al.	24465008	Lobular carcinoma of the breast	18	0.055
M J Gaffey et al.	1599037	Lobular carcinoma of the breast	22	0.545
Reetesh K Pai et al.	19391212	Lobular carcinoma of the breast	40	0.35
Philip Th Went et al.	14745734	Lobular carcinoma of the breast	42	0.45
Carlo Patriarca et al.	21576002	Lobular carcinoma of the breast	42	0.42
Ayodeji J Agboola et al.	22002520	Lobular carcinoma of the breast	70	0.529
Gilbert Spizzo et al.	21415054	Lobular carcinoma of the breast	82	0.585
S D Soysal et al.	23519058	Lobular carcinoma of the breast	187	0.257
Gilbert Spizzo et al.	15567937	Lobular carcinoma of the breast	211	0.777
C-C Pan et al.	15500648	Onkozytoma	7	0.286
Philip T.H went et al.	14745734	Onkozytoma	10	0.3
Philip Went et al.	15613858	Onkozytoma	15	0.867
Lina Liu et al.	17683191	Onkozytoma	17	0.29
David B Seligson et al.	15102668	Onkozytoma	27	0.59
Annette Zimpfer et al.	24215118	Onkozytoma	45	0.378
Christian Eichelberg et al.	23180689	Onkozytoma	48	0.71
Chin-Chen Pan et al.	16280664	Embryonal carcinoma of the testis	3	0.333
F Kommoss et al.	11014571	Embryonal carcinoma of the testis	12	0.25
Philip Th Went et al.	14745734	Embryonal carcinoma of the testis	13	0.85
A Brunner et al.	17586680	Non-invasive papillary urothelial carcinoma	25	0.32
Philip Th Went et al.	14745734	Non-invasive papillary urothelial carcinoma	45	0.36
F Momburg et al.	3552208	Oral squamous cell carcinoma (floor of the mouth)	1	1
Michaela Andratschke	26124342	Oral squamous cell carcinoma (floor of the mouth)	6	1
Mika K. Kaneko et al.	33125138	Oral squamous cell carcinoma (floor of the mouth)	38	0.16
Philip Th Went et al.	14745734	Oral squamous cell carcinoma (floor of the mouth)	49	0.59
Naoya Murakami et al.	25043563	Oral squamous cell carcinoma (floor of the mouth)	52	0.423
Subhalakshmi Sen et al.	26401964	Oral squamous cell carcinoma (floor of the mouth)	60	0.85
Gilbert Spizzo et al.	21415054	Oral squamous cell carcinoma (floor of the mouth)	126	0.6
Philip Th Went et al.	14745734	Squamous cell carcinoma of the vagina	5	0.6
F Momburg et al.	3552208	invasive papillary urothelial carcinoma	10	1
Philip Th Went et al.	14745734	invasive papillary urothelial carcinoma	46	0.52
A Brunner et al.	17586680	invasive papillary urothelial carcinoma	66	0.606
Dominic Fong et al.	24465008	Breast, tubular cancer	7	0.429
Philip Th Went et al.	14745734	Breast, tubular cancer	26	0.69
U Latza	1692040	Squamous cell carcinoma of the esophagus	4	1
Reetesh K Pai et al.	19391212	Squamous cell carcinoma of the esophagus	4	0.75
Reetesh K Pai	19391212	Squamous cell carcinoma of the esophagus	4	0.75
Chin-Chen Pan et al.	16280664	Squamous cell carcinoma of the esophagus	6	0
Philip Th Went et al.	14745734	Squamous cell carcinoma of the esophagus	37	0.86
Nikolas H Stoecklein et al.	16796747	Squamous cell carcinoma of the esophagus	70	0.786
Tatsuo Matsuda et al.	24566863	Squamous cell carcinoma of the esophagus	74	0.486
C Driemel et al.	24141784	Squamous cell carcinoma of the esophagus	118	0.627
F Momburg et al.	3552208	Seminoma	3	1
Chin-Chen Pan et al.	16280664	Seminoma	11	0
F Kommoss et al.	11014571	Seminoma	12	0.25
Philip Th Went et al.	14745734	Seminoma	51	0.88
Philip Th Went et al.	14745734	Brenner tumor	9	0.67
F Momburg et al.	3552208	Invasive breast carcinoma of no special type	3	1
Sarah Shigdar et al.	23460885	Invasive breast carcinoma of no special type	7	0.286
Dominic Fong et al.	24465008	Invasive breast carcinoma of no special type	19	0.579
Dominic Fong et al.	24465008	Invasive breast carcinoma of no special type	19	0.526
Chin-Chen Pan et al.	16280664	Invasive breast carcinoma of no special type	21	0.29
U Latza et al	1692040	Invasive breast carcinoma of no special type	22	1
M J Gaffey et al.	1599037	Invasive breast carcinoma of no special type	25	0.92
Philip Th Went et al.	14745734	Invasive breast carcinoma of no special type	47	0.81
Reetesh K Pai et al.	19391212	Invasive breast carcinoma of no special type	183	0.75
Joanna A Niemiec et al.	22531681	Invasive breast carcinoma of no special type	186	0.172
Gilbert Spizzo et al.	21415054	Invasive breast carcinoma of no special type	188	0.814
Ayodeji J Agboola et al.	22002520	Invasive breast carcinoma of no special type	387	0.757
Xinjun Li et al.	27033789	Invasive breast carcinoma of no special type	835	0.534
S D Soysal et al.	23519058	Invasive breast carcinoma of no special type	977	0.508
Gilbert Spizzo et al.	15567937	Invasive breast carcinoma of no special type	1222	0.917
R L Attanoos et al.	8847067	Papillary renal cell carcinoma	4	1
Reetesh K Pai et al.	19391212	Papillary renal cell carcinoma	6	0.833
Reetesh K Pai et al.	19391212	Papillary renal cell carcinoma	6	1
Nelson G Ordóñez	15188136	Papillary renal cell carcinoma	8	0.38
Philip Went et al.	15613858	Papillary renal cell carcinoma	20	0.9
C-C Pan et al.	15500648	Papillary renal cell carcinoma	27	0.666
Philip T.Hwent et al.	14745734	Papillary renal cell carcinoma	49	0.69
David B Seligson et al.	15102668	Papillary renal cell carcinoma	130	0.49
Christian Eichelberg et al.	23180689	Papillary renal cell carcinoma	131	0.89
Annette Zimpfer et al.	24215118	Papillary renal cell carcinoma	155	0.813
Ning Li rt al.	17448197	Merkel cell carcinoma	2	1
Bahar Dasgeb et al.	24179394	Merkel cell carcinoma	4	1
Philip Th Went et al.	14745734	Merkel cell carcinoma	6	0.67
Pavandeep Gill et al.	29629953	Merkel cell carcinoma	6	0.833
K J Smith et al.	8311181	Merkel cell carcinoma	11	0.82
E Acebo et al.	16164706	Merkel cell carcinoma	11	0.75
T García-Caballero et al.	14636274	Merkel cell carcinoma	31	0.677
Hjalmar Kurzen et al.	12844224	Merkel cell carcinoma	33	0.697
H G Skelton et al.	9366819	Merkel cell carcinoma	48	0.96
T Kervarrec et al.	32301152	Merkel cell carcinoma	103	0.65
Philip Th Went et al.	14745734	Squamous cell carcinoma of the anal canal	4	0.75
F Momburg et al.	3552208	Squamous cell carcinoma of the larynx	4	0.75
Naoya Murakami et al.	25043563	Squamous cell carcinoma of the larynx	13	0.615
Michaela Andratschke	26124342	Squamous cell carcinoma of the larynx	16	1
Philip Th Went et al.	14745734	Squamous cell carcinoma of the larynx	47	0.74
Dominic Fong et al.	24465008	Small cell carcinoma of the lung	33	0.7273
Philip Th Went et al.	14745734	Small cell carcinoma of the lung	48	0.83
U Latza et al	1692040	Squamous cell carcinoma of the cervix	2	1
Chin-Chen Pan et al.	16280664	Squamous cell carcinoma of the cervix	10	0
S. V. Litvinov et al.	8774141	Squamous cell carcinoma of the cervix	15	1
Philip Th Went et al.	14745734	Squamous cell carcinoma of the cervix	42	0.67
Warangkana Chantima et al.	29202724	Squamous cell carcinoma of the cervix	44	1
Dominic Fong et al.	24465008	Gastric adenocarcinoma, mixed type	3	1
Dominic Fong et al.	24465008	Gastric adenocarcinoma, mixed type	3	1
Feride Kroepil et al.	23830302	Gastric adenocarcinoma, mixed type	32	0.781
Feride Kroepil et al.	23830302	Gastric adenocarcinoma, mixed type	32	0.781
Chin-Chen Pan et al.	16280664	Yolk sak tumor	8	0.875
F Kommoss et al.	11014571	Yolk sak tumor	8	0.75
Jingying Zheng et al.	28401199	Mucinous carcinoma of the ovary	5	0.6
Satoshi Okamoto et al.	15802873	Mucinous carcinoma of the ovary	10	1
Dominic Fong et al.	24465008	Mucinous carcinoma of the ovary	11	0.901
Dominic Fong et al.	24465008	Mucinous carcinoma of the ovary	11	0.818
G Gitsch et al.	1665684	Mucinous carcinoma of the ovary	14	0.294
P L Cherchi et al.	11874075	Mucinous carcinoma of the ovary	14	0.786
Philip Th Went et al.	14745734	Mucinous carcinoma of the ovary	15	1
G Capobianco et al.	22439413	Mucinous carcinoma of the ovary	26	0.808
Gilbert Spizzo et al.	21415054	Mucinous carcinoma of the ovary	58	0.897
Dominic Fong et al.	24465008	Lung, neuroendocrine tumor (NET)	56	0.839
F Momburg et al.	3552208	Ductal adenocarcinoma of the pancreas	5	1
A I Porcell et al.	10912937	Ductal adenocarcinoma of the pancreas	6	1
Reetesh K Pai	19391212	Ductal adenocarcinoma of the pancreas	8	1
Reetesh K Pai	19391212	Ductal adenocarcinoma of the pancreas	8	1
Reetesh K Pai et al.	19391212	Ductal adenocarcinoma of the pancreas	8	1
D M Proca et al.	10937059	Ductal adenocarcinoma of the pancreas	9	1
U Latza et al	1692040	Ductal adenocarcinoma of the pancreas	10	1
Chin-Chen Pan et al.	16280664	Ductal adenocarcinoma of the pancreas	11	1
Chandra G Rao et al.	15942643	Ductal adenocarcinoma of the pancreas	14	0.71
Carl Morrison et al.	12481008	Ductal adenocarcinoma of the pancreas	15	0.867
Damián Sánchez-Ramírez et al.	35174683	Ductal adenocarcinoma of the pancreas	25	1
Dominic Fong et al.	24465008	Ductal adenocarcinoma of the pancreas	28	0.714
Tatsuzo Mizukami et al.	25240521	Ductal adenocarcinoma of the pancreas	28	0.536
Markus Ladwein et al.	16054130	Ductal adenocarcinoma of the pancreas	30	0.9
Philip Th Went et al.	14745734	Ductal adenocarcinoma of the pancreas	50	0.96
Dominic Fong et al.	24117877	Ductal adenocarcinoma of the pancreas	88	0.79
Gokce Askan et al.	33836674	Ductal adenocarcinoma of the pancreas	93	0.56
H Akita et al.	21399662	Ductal adenocarcinoma of the pancreas	95	0.937
Shoko Kure et al.	22824809	Ductal adenocarcinoma of the pancreas	105	0.6006
Kohei Nishio et al.	28883702	Ductal adenocarcinoma of the pancreas	136	0.6
D Fong et al.	16775119	Ductal adenocarcinoma of the pancreas	153	1
Yao Meng et al.	26885196	Ductal adenocarcinoma of the pancreas	157	0.93
Gilbert Spizzo et al.	21415054	Ductal adenocarcinoma of the pancreas	203	0.99
Philip Th Went et al.	14745734	Phyllodes Tumor	13	0.85
Dominic Fong et al.	24465008	Breast, medullary cancer	38	0.816
Philip Th Went et al.	14745734	Breast, medullary cancer	29	0.9
Reetesh K Pai	19391212	Squamous cell carcinoma of the lung	5	1
Reetesh K Pai	19391212	Squamous cell carcinoma of the lung	5	1
N G Ordóñez et al.	9490276	Squamous cell carcinoma of the lung	6	1
J J Quak	2210778	Squamous cell carcinoma of the lung	10	1
Chin-Chen Pan et al.	16280664	Squamous cell carcinoma of the lung	14	0.214
Dominic Fong et al.	24465008	Squamous cell carcinoma of the lung	20	0.9
Nelson G Ordóñez	16415794	Squamous cell carcinoma of the lung	30	0.87
Philip Th Went	14745734	Squamous cell carcinoma of the lung	49	0.94
C J Piyathilake et al.	10821496	Squamous cell carcinoma of the lung	58	0.98
Julia R Naso et al.	32333920	Squamous cell carcinoma of the lung	60	0.87
Julia R.Naso MD et al.	32333920	Squamous cell carcinoma of the lung	60	0.87
Min Gyoung Pak et al.	22482828	Squamous cell carcinoma of the lung	64	0.953
P Went et al.	16404366	Squamous cell carcinoma of the lung	619	0.827
N G Ordóñez	9426522	Squamous cell carcinoma of the lung	4	1
P L Cherchi et al.	11874075	Serous carcinoma of the ovary	6	0.5
G Gitsch et al.	1665684	Serous carcinoma of the ovary	17	0.294
Yukio Takeshima	18854270	Serous carcinoma of the ovary	20	1
G Capobianco et al.	22439413	Serous carcinoma of the ovary	21	0.801
Jingying Zheng et al	28401199	Serous carcinoma of the ovary	22	0.864
Satoshi Okamoto et al.	15802873	Serous carcinoma of the ovary	22	0.86
Dominic Fong et al.	24465008	Serous carcinoma of the ovary	27	1
Dominic Fong et al.	24465008	Serous carcinoma of the ovary	27	0.704
Camilla E Comin et al.	17667535	Serous carcinoma of the ovary	40	0.95
Philip Th Went et al.	14745734	Serous carcinoma of the ovary	46	1
Derya Gümürdülü et al.	12515999	Adenocarcinoma of the lung	10	0.7
R Carella et al	11145250	Adenocarcinoma of the lung	20	0.9
B Maguire et al.	8187591	Adenocarcinoma of the lung	23	0.565
R C Sosolik	9237183	Adenocarcinoma of the lung	23	1
C Edwards et al.	7560169	Adenocarcinoma of the lung	44	0.977
Nelson G Ordóñez	12883236	Adenocarcinoma of the lung	50	1
U Latza et al	1692040	Adenocarcinoma of the lung	6	0.5
Reetesh K Pai	19391212	Adenocarcinoma of the lung	11	1
Reetesh K Pai	19391212	Adenocarcinoma of the lung	11	1
A C Bateman et al	9023557	Adenocarcinoma of the lung	14	0.64
M J Gaffey et al.	1599037	Adenocarcinoma of the lung	14	1
M D Garcia-Prats et al	9639123	Adenocarcinoma of the lung	15	0.867
Fabiana Pirani Carneiro et al.	31423273	Adenocarcinoma of the lung	15	1
Fabiana Pirani Carneiro et al.	31423273	Adenocarcinoma of the lung	15	1
K Sheibani et al.	2069213	Adenocarcinoma of the lung	17	1
R L Morgan et al.	10603193	Adenocarcinoma of the lung	17	0.882
R Carella et al	11145250	Adenocarcinoma of the lung	20	1
Nelson G Ordóñez	9426522	Adenocarcinoma of the lung	20	1
C E Comin et al.	11381372	Adenocarcinoma of the lung	23	0.957
H Moch et al.	8212530	Adenocarcinoma of the lung	24	1
Siham Chaouche-Mazouni et al.	25935651	Adenocarcinoma of the lung	34	0.941
Yoshiki Ohta et al	23775021	Adenocarcinoma of the lung	34	1
N G Ordóñez et al.	9490276	Adenocarcinoma of the lung	40	1
C Edwards et al.	7560168	Adenocarcinoma of the lung	44	0.977
Philip Th Went et al.	14745734	Adenocarcinoma of the lung	48	0.854
Nelson G Ordóñez	12883236	Adenocarcinoma of the lung	50	1
Dominic Fong et al.	24465008	Adenocarcinoma of the lung	50	0.98
Julia R.Naso MD et al.	32333920	Adenocarcinoma of the lung	53	0.94
Julia R.Naso MD et al.	32333920	Adenocarcinoma of the lung	53	0.92
Camilla E Comin et al.	16625092	Adenocarcinoma of the lung	70	0.97
Min Gyoung Pak et al	22482828	Adenocarcinoma of the lung	100	0.55
Hiromi Kobayashi et al	20473768	Adenocarcinoma of the lung	130	1
YOUNGWOOK KIM et al	19443410	Adenocarcinoma of the lung	234	0.513
P Went et al.	16404366	Adenocarcinoma of the lung	317	0.947
Amany Sayed Mawas et al.	29317712	Adenocarcinoma of the lung	60	0.917
Mi Jin Kim et al.	23040737	Adenocarcinoma of the lung	59	0.73
Javier Pardo et al.	19444077	Adenocarcinoma of the lung	12	0.917
F Momburg et al.	3552208	Papillary thyroid carcinoma	2	1
Chin-Chen Pan et al.	16280664	Papillary thyroid carcinoma	11	0.64
Sarra Ben Rejeb et al.	35288910	Papillary thyroid carcinoma	24	0.792
Philip Th Went et al.	14745734	Papillary thyroid carcinoma	39	0.97
Reetesh K Pai et al.	19391212	Chromophobe renal cell carcinoma	4	1
Reetesh K Pai et al.	19391212	Chromophobe renal cell carcinoma	4	1
Nelson G Ordóñez	15188136	Chromophobe renal cell carcinoma	12	0.58
Philip T.Hwent et al.	14745734	Chromophobe renal cell carcinoma	15	0.93
Philip Went et al.	15613858	Chromophobe renal cell carcinoma	21	0.952
Lina Liu et al.	17683191	Chromophobe renal cell carcinoma	22	1
David B Seligson et al.	15102668	Chromophobe renal cell carcinoma	22	1
C-C Pan et al.	15500648	Chromophobe renal cell carcinoma	28	0.93
Christian Eichelberg et al.	23180689	Chromophobe renal cell carcinoma	56	0.93
Annette Zimpfer et al.	24215118	Chromophobe renal cell carcinoma	68	0.794
F Momburg et al.	3552208	Cholangiocarcinoma	2	1
Shuichi Iwahashi et al.	23192764	Cholangiocarcinoma	3	1
C K Ma et al.	7684185	Cholangiocarcinoma	8	0.875
Sean K Lau et al.	12514785	Cholangiocarcinoma	9	0.666
C J de Boer et al.	10398165	Cholangiocarcinoma	11	0.909
A I Porcell et al.	10912937	Cholangiocarcinoma	14	1
D M Proca et al.	10937059	Cholangiocarcinoma	14	1
Carl Morrison et al.	12481008	Cholangiocarcinoma	15	0.933
Gregor Krings et al.	23348905	Cholangiocarcinoma	16	1
Chin-Chen Pan et al.	16280664	Cholangiocarcinoma	18	0.555
U Latza et al	1692040	Cholangiocarcinoma	22	1
Laurent Sulpice et al.	24909871	Cholangiocarcinoma	40	0.65
Sarangerel Jachin et al.	24888903	Cholangiocarcinoma	79	0.987
Philip Th Went et al.	14745734	Medullary thyroid carcinoma	9	0.89
F Momburg et al.	3552208	Follicular thyroid carcinoma	1	1
Chin-Chen Pan et al.	16280664	Follicular thyroid carcinoma	5	0.2
Sarra Ben Rejeb et al.	35288910	Follicular thyroid carcinoma	9	0.888
Philip Th Went et al.	14745734	Follicular thyroid carcinoma	49	0.98
Jingying Zheng et al	28401199	Endometrioid carcinoma of the ovary	3	0.667
G Capobianco et al.	22439413	Endometrioid carcinoma of the ovary	4	0.75
Satoshi Okamoto et al.	15802873	Endometrioid carcinoma of the ovary	7	1
Dominic Fong et al.	24465008	Endometrioid carcinoma of the ovary	27	1
Dominic Fong et al.	24465008	Endometrioid carcinoma of the ovary	27	0.889
Philip Th Went et al.	14745734	Endometrioid carcinoma of the ovary	50	0.88
Michaela Andratschke	26124342	Squamous cell carcinoma of the pharynx	24	1
Naoya Murakami et al.	25043563	Squamous cell carcinoma of the pharynx	48	0.792
Meng-He Wang et al.	29305578	Squamous cell carcinoma of the pharynx	64	0.97
G Capobianco et al.	22439413	Clear cell carcinoma of the ovary	4	0.75
Satoshi Okamoto et al.	15802873	Clear cell carcinoma of the ovary	10	0.9
L P Nolan et al.	11293161	Clear cell carcinoma of the ovary	10	1
Reetesh K Pai	19391212	Endometrioid endometrial carcinoma	11	1
Reetesh K Pai	19391212	Endometrioid endometrial carcinoma	11	1
Dominic Fong et al.	24465008	Endometrioid endometrial carcinoma	38	0.842
Philip Th Went et al.	14745734	Endometrioid endometrial carcinoma	48	0.958
N G Ordóñez	9426522	Adenocarcinoma of the prostate	5	1
M J Gaffey et al.	1599037	Adenocarcinoma of the prostate	9	0.888
Jie Ni et al.	24076216	Adenocarcinoma of the prostate	10	1
F Momburg et al.	3552208	Adenocarcinoma of the prostate	11	1
Reetesh K Pai et al.	19391212	Adenocarcinoma of the prostate	13	1
Chandra G Rao et al.	15942643	Adenocarcinoma of the prostate	13	1
Reetesh K Pai	19391212	Adenocarcinoma of the prostate	13	0.75
Maxim Rybalov et al.	24727373	Adenocarcinoma of the prostate	17	0.824
Maxim Rybalov et al.	24727373	Adenocarcinoma of the prostate	17	0.824
Sumana Mukherjee et al.	19850885	Adenocarcinoma of the prostate	23	1
Chin-Chen Pan et al.	16280664	Adenocarcinoma of the prostate	25	0.64
A Sabile et al.	10439796	Adenocarcinoma of the prostate	34	0.588
Dominic Fong et al.	24465008	Adenocarcinoma of the prostate	45	0.933
Dominic Fong et al.	24465008	Adenocarcinoma of the prostate	45	0.622
Ranju Ralhan et al.	21152431	Adenocarcinoma of the prostate	49	0.816
R B Poczatek et al.	10492238	Adenocarcinoma of the prostate	76	1
Goran Benko et al.	21514185	Adenocarcinoma of the prostate	102	1
Gilbert Spizzo et al.	21415054	Adenocarcinoma of the prostate	108	0.991
Philip Th Went et al.	14745734	Adenocarcinoma of the prostate	108	0.991
Tobias Zellweger et al.	15472903	Adenocarcinoma of the prostate	294	0.901
P Went et al.	16404366	Adenocarcinoma of the prostate	414	0.981
Dominic Fong et al.	24465008	Mucinous carcinoma of the breast	7	1
Philip Th Went et al.	14745734	Mucinous carcinoma of the breast	22	0.91
Reetesh K Pai et al.	19391212	Adenocarcinoma of the esophagus	4	0.75
Reetesh K Pai	19391212	Adenocarcinoma of the esophagus	4	0.75
R L Morgan et al.	10603193	Adenocarcinoma of the esophagus	5	1
Philip Th Went et al.	14745734	Adenocarcinoma of the esophagus	6	1
C J Buskens et al.	18840133	Adenocarcinoma of the esophagus	13	1
Carl Morrison et al.	12481008	Adenocarcinoma of the esophagus	15	0.867
Xuan Sun et al.	30116994	Adenocarcinoma of the esophagus	20	1
Gilbert Spizzo et al.	21415054	Adenocarcinoma of the esophagus	43	0.721
Zhenxu Liu et al.	26687301	Adenocarcinoma of the esophagus	60	0.98
D. J. J. M. de Gouw et al.	32048177	Adenocarcinoma of the esophagus	61	0.98
J Robert O'Neill et al.	28336725	Adenocarcinoma of the esophagus	87	0.977
C Driemel et al.	24141784	Adenocarcinoma of the esophagus	98	0.94
Dominic Fong et al.	24465008	Gastric adenocarcinoma, diffuse type	12	0.75
Philip Th Went et al.	14745734	Gastric adenocarcinoma, diffuse type	26	0.962
Feride Kroepil et al.	23830302	Gastric adenocarcinoma, diffuse type	61	0.672
Yuan-Yu Wang et al.	24422715	Gastric adenocarcinoma, diffuse type	302	1
Philip Th Went et al.	14745734	Adenoma of the thyroid gland	45	0.96
Philip Th Went et al.	14745734	Endometrial serous carcinoma	22	0.96
Dominic Fong et al.	24465008	Endometrial serous carcinoma	25	0.96
Karim El-Sahwi et al.	20053761	Endometrial serous carcinoma	27	0.963
Fabiana Pirani Carneiro et al.	31423273	Adenocarcinoma of the colon	2	1
Fabiana Pirani Carneiro et al.	31423273	Adenocarcinoma of the colon	2	1
N G Ordóñez et al.	9426522	Adenocarcinoma of the colon	5	1
R L Morgan et al.	10603193	Adenocarcinoma of the colon	5	1
D M Proca et al.	10937059	Adenocarcinoma of the colon	7	1
Chandra G Rao et al.	15942643	Adenocarcinoma of the colon	9	1
A I Porcell et al.	10912937	Adenocarcinoma of the colon	10	1
Reetesh K Pai	19391212	Adenocarcinoma of the colon	10	1
Reetesh K Pai et al.	19391212	Adenocarcinoma of the colon	11	1
N G Ordóñez et al.	9490276	Adenocarcinoma of the colon	11	1
Carl Morrison et al.	12481008	Adenocarcinoma of the colon	15	0.933
Chin-Chen Pan et al.	16280664	Adenocarcinoma of the colon	17	1
U Latza et al	1692040	Adenocarcinoma of the colon	19	1
M J Gaffey et al.	1599037	Adenocarcinoma of the colon	20	1
J R Riera et al	9414184	Adenocarcinoma of the colon	30	1
Dominic Fong et al.	24465008	Adenocarcinoma of the colon	33	1
Dominic Fong et al.	24465008	Adenocarcinoma of the colon	33	0.97
Philip Th Went et al.	14745734	Adenocarcinoma of the colon	47	1
X B Chai et al.	26214441	Adenocarcinoma of the colon	50	1
F Q Zhou et al.	25966221	Adenocarcinoma of the colon	50	0.92
Ranju Ralhan et al.	21152431	Adenocarcinoma of the colon	59	0.83
Mojhgan Mokhtari et al.	28553629	Adenocarcinoma of the colon	71	0.944
Miana Gabriela Pop et al.	31657353	Adenocarcinoma of the colon	80	1
J Packeisen et al.	10211786	Adenocarcinoma of the colon	100	1
Gilbert Spizzo et al	21415054	Adenocarcinoma of the colon	104	1
Sebastian Kuhn et al.	17579117	Adenocarcinoma of the colon	104	0.942
F Momburg et al.	3552208	Adenocarcinoma of the colon	121	1
Jung Ho Kim et al.	25214859	Adenocarcinoma of the colon	168	0.988
Míriam Cuatrecasas et al.	33003511	Adenocarcinoma of the colon	187	0.823
Jung Ho Kim et al.	26528695	Adenocarcinoma of the colon	218	0.991
I J Goossens-Beumer et al.	24786601	Adenocarcinoma of the colon	309	0.885
Elham Kalantari et al.	35016698	Adenocarcinoma of the colon	415	0.986
Andreas Seeber et al.	26996277	Adenocarcinoma of the colon	640	0.983
P Went et al.	16404366	Adenocarcinoma of the colon	1086	0.997
A Lugli et al.	20606680	Adenocarcinoma of the colon	1420	0.958
Dominic Fong et al.	24465008	Gastric adenocarcinoma, intestinal type	36	0.972
Philip Th Went et al.	14745734	Gastric adenocarcinoma, intestinal type	47	0.96
Feride Kroepil et al.	23830302	Gastric adenocarcinoma, intestinal type	62	0.871
Yuan-Yu Wang et al.	24422715	Gastric adenocarcinoma, intestinal type	299	1
A Tsubura et al.	1556271	Basal cell carcinoma	3	1
F Momburg et al.	3552208	Basal cell carcinoma	4	1
W D Tope et al.	10816226	Basal cell carcinoma	5	1
Deepa T Patil et al.	23599161	Basal cell carcinoma	9	1
Shin-ichi Ansai et al.	21778832	Basal cell carcinoma	10	0.8
Mai P Hoang et al.	18065959	Basal cell carcinoma	10	1
Loren E Clarke et al.	23590728	Basal cell carcinoma	10	1
Gabriel Villada et al.	27438511	Basal cell carcinoma	10	1
Limin Yu et al.	19187107	Basal cell carcinoma	12	1
Hillary Elwood et al.	24625418	Basal cell carcinoma	13	0.85
Klaus Sellheyer et al.	18158927	Basal cell carcinoma	16	1
Marta Kogut et al.	26765054	Basal cell carcinoma	16	1
Klaus Sellheyer er al.	23398472	Basal cell carcinoma	17	1
Lauro Lourival Lopes Filho et al.	18477158	Basal cell carcinoma	20	1
Mitsuaki Ishida et al.	18537863	Basal cell carcinoma	20	1
Jose A Plaza et al.	26485238	Basal cell carcinoma	21	1
O Tellechea et al.	8238781	Basal cell carcinoma	22	1
Bahar Dasgeb et al.	24179394	Basal cell carcinoma	24	1
D Kist et al.	9391566	Basal cell carcinoma	27	1
Dieter Krahl et al.	17880584	Basal cell carcinoma	28	1
Shin-ichi Ansai et al.	22300237	Basal cell carcinoma	31	0.968
T W Beer et al.	10971697	Basal cell carcinoma	39	1
Philip Th Went et al.	14745734	Basal cell carcinoma	45	0.933
P E Swanson et al.	9550314	Basal cell carcinoma	45	0.978
Y S Fan et al.	17593083	Basal cell carcinoma	51	1
Maria Rita Gaiser et al.	31938125	Basal cell carcinoma	96	1
Nicholas Turnbull et al.	29570129	Basal cell carcinoma	153	0.987
D Fong et al.	16775119	Ampullary adenocarcinoma	34	1
Gilbert Spizzo et al.	21415054	Ampullary adenocarcinoma	34	1
Salvatore Piscuoglio et al.	22130902	Ampullary adenocarcinoma	146	0.986
